# Supplementary material for: Establishment of Food Allergy Model in Dextran Sulfate Sodium Induced Colitis Mice
Source: Foods. 2023 Feb 27;12(5):1007. doi: 10.3390/foods12051007 (PMC10001293; doi:10.3390/foods12051007)
Supplement: Supplementary file 1 [file foods-12-01007-s001.zip]

Archive with 1 entries (1 files):
- foods-2103024-supplementary.pdf
